# Supplementary material for: The Case of an Endometrial Cancer Patient with Breast Cancer Who Has Achieved Long-Term Survival via Letrozole Monotherapy
Source: Curr Issues Mol Biol. 2023 Apr 1;45(4):2908–16. doi: 10.3390/cimb45040190 (PMC10136412; doi:10.3390/cimb45040190)
Supplement: Supplementary file 1 [file cimb-45-00190-s001.zip]

Archive with 2 entries (2 files):
- cimb-2272819-supplementary.pptx
- cimb-2272819-supplementary.xlsx
