# Supplementary material for: The Case of an Endometrial Cancer Patient with Breast Cancer Who Has Achieved Long-Term Survival via Letrozole Monotherapy
Source: Curr Issues Mol Biol. 2023 Apr 1;45(4):2908–16. doi: 10.3390/cimb45040190 (PMC10136412; doi:10.3390/cimb45040190)
Supplement: Supplementary file 1 [file cimb-45-00190-s001.zip › cimb-2272819-supplementary.xlsx]

## Sheet: Sheet1 (2)
Supplementary Table S1. Candidate actionable variants
Function	Actionable Gene Variants	Variant Allele Frequency (%)	Copy Number	CNV
TSG	PIK3R1 (p.I559Nfs∗3)	25	1.95	neutral
TSG	PIK3R1 (p.Q572_L573del)	19.2	1.95	neutral
OG	MET (p.G517D)	29.5	1.98	neutral
TSG	CDK12 (p.Q937∗)	2.7	1.77	neutral
VAF: Variant allele frequency
CN: Copy number
OG: Oncogene
TSG: Tumor suppressor gene

## Sheet: Sheet1
Case	Actionable Gene Variants	Variant Allele Frequency (%)	Copy Number	CNV
	CTNNB1 p.Ser37Phe(ClinVar: Pathogenic)	10.2	2.96	neutral	よく知られたドライバージーン
	PIK3R1 p.Met582Ile fs*10	45	1.9	UPD	sLOF(Truncate mutation)
	TP53 c.375+5G>T (ClinVar: Likely Pathogenic)	10.3	2.45	neutral	sLOF(Knowledge DB or ClinVar Likely Pathogenic)
